# Supplementary material for: Loops around the Heme Pocket Have a Critical Role in the Function and Stability of BsDyP from Bacillus subtilis
Source: Int J Mol Sci. 2021 Oct 8;22(19):10862. doi: 10.3390/ijms221910862 (PMC8509576; doi:10.3390/ijms221910862)
Supplement: Supplementary file 1 [file ijms-22-10862-s001.zip]

Archive with 1 entries (1 files):
- ijms-1404479-supplementary.pdf
